# Supplementary material for: Dissecting the High Esterase/Lipase Activity and Probiotic Traits in Lactiplantibacillus plantarum B22: A Genome-Guided Functional Characterization
Source: Foods. 2025 Jul 2;14(13):2354. doi: 10.3390/foods14132354 (PMC12248764; doi:10.3390/foods14132354)
Supplement: Supplementary file 1 [file foods-14-02354-s001.zip]

Archive with 8 entries (8 files):
- Fig.S1.tif
- Fig.S2.tif
- Fig.S3.tif
- Fig.S4.tif
- FigureS and TableS captions.pdf
- Table S1.pdf
- Table S2.pdf
- Table S3.pdf
